# Supplementary material for: Selective In Vitro and Ex Vivo Staining of Brain Neurofibrillary Tangles and Amyloid Plaques by Novel Ethylene Ethynylene-Based Optical Sensors
Source: Biosensors (Basel). 2023 Jan 18;13(2):151. doi: 10.3390/bios13020151 (PMC9953543; doi:10.3390/bios13020151)
Supplement: Supplementary file 1 [file biosensors-13-00151-s001.zip]

Archive with 1 entries (1 files):
- biosensors-2099424-supplementary.pdf
